# Supplementary material for: Sizing up spotted lanternfly nymphs for instar determination and growth allometry
Source: PLoS One. 2023 Feb 2;18(2):e0265707. doi: 10.1371/journal.pone.0265707 (PMC9894384; doi:10.1371/journal.pone.0265707)
Supplement: S1 Dataset — (ZIP) [file pone.0265707.s001.zip]

Archive with 13 entries (13 files):
- DyarsRulePlots.m
- FootMouthMorphAllometry.m
- plot_all_LandMdata.m
- Sampling timeline.xlsx
- sampling_timeline_plots.m
- SizingUpSLFs_metadata.docx
- SLFBothYearDistributions.m
- SLFClustering.m
- SLFFootMouthPartData.xlsx
- SLFMorphometricAllometricFits.xlsx
- SLFNymphDyarsRuleFit.xlsx
- SLFNymphMassLengthClusters.xlsx
- SLFNymphMassLengthData.xlsx
