# Supplementary material for: Sizing up spotted lanternfly nymphs for instar determination and growth allometry
Source: PLoS One. 2023 Feb 2;18(2):e0265707. doi: 10.1371/journal.pone.0265707 (PMC9894384; doi:10.1371/journal.pone.0265707)
Supplement: S1 Dataset — (ZIP) [file pone.0265707.s001.zip › DyarsRulePlots.m]

%% Dyar's rule plot & fit

% Initialization
close all; clear;

% create array to output fit results
header = {'source' 'logL' 'SE' 'CI' 'CI' 'tstat' 'p'...
    'G' 'SE' 'CI' 'CI'  'tstat' 'p' 'R2' 'Fstat' 'Pval' 'dof' 'G mean sig diff'};

outarray = [];
growth_ratio = [];

marker_style = {'o' '*' 's' '^' 'd' '>'};

%% get/create data arrays
% import the data
data1 = readtable("SLFNymphMassLengthData.xlsx",'Sheet','Body length summary stats');
instar = table2array(data1(:,1));
Lmean_2022 = table2array(data1(:,2));
SE_L_2022 = table2array(data1(:,4));
Lmean_2021 = table2array(data1(:,5));
SE_L_2021 = table2array(data1(:,7));
mean_L_Dara = table2array(data1(:,8));
err_L_Dara = table2array(data1(:,9));
mean_L_Jang = table2array(data1(:,10));
err_L_Jang = table2array(data1(:,11));
mean_L_Park = table2array(data1(:,12));
err_L_Park = table2array(data1(:,13));
mean_L_Zhou = table2array(data1(:,14));
err_L_Zhou = table2array(data1(:,15));

%% initialize plots
figure('Color','white','Position',[10 5 1100 550]);
marker_colors = parula(7);

subplot(1,2,1);
%% fit & plot 2022 data from this study
log_length = log(Lmean_2022);
for i = 1:4
    SE_log_length(i) = (log(Lmean_2022(i) - SE_L_2022(i)) - log(Lmean_2022(i) + SE_L_2022(i)))/2;
end

output_data = fit_and_plot_Dyars_rule(instar,log_length,SE_log_length,'2022 data',...
    marker_style{1},10,marker_colors(1,:),'-');

outarray = [outarray;output_data];

growth_ratio = [growth_ratio; cell2mat(output_data([8,10,11]))];

%% fit & plot 2021 data from this study
log_length = log(Lmean_2021);
for i = 1:4
    SE_log_length(i) = (log(Lmean_2021(i) - SE_L_2021(i)) - log(Lmean_2021(i) + SE_L_2021(i)))/2;
end

output_data = fit_and_plot_Dyars_rule(instar,log_length,SE_log_length,'2021 data',...
    marker_style{2},13,marker_colors(2,:),'--');

outarray = [outarray;output_data];

growth_ratio = [growth_ratio; cell2mat(output_data([8,10,11]))];

%% Dara, et. al -- values are ranges not SE
log_length = log(mean_L_Dara);
for i = 1:4
    err_log_length(i) = (log(mean_L_Dara(i) + err_L_Dara(i)) - ...
        log(mean_L_Dara(i) - err_L_Dara(i)))/2;
end

display('Dyars rule for length -- Dara et al.');

output_data = fit_and_plot_Dyars_rule(instar,log_length,SE_log_length,'Dara et al.',...
    marker_style{3},14,marker_colors(3,:),'-.');

outarray = [outarray;output_data];

growth_ratio = [growth_ratio; cell2mat(output_data([8,10,11]))];

%% Jang, et. al 
log_length = log(mean_L_Jang);
for i = 1:4
    err_log_length(i) = (log(mean_L_Jang(i) + err_L_Jang(i)) - ...
        log(mean_L_Jang(i) - err_L_Jang(i)))/2;
end

output_data = fit_and_plot_Dyars_rule(instar,log_length,err_log_length,'Jang et al.',...
    marker_style{4},10,marker_colors(4,:),'--');

outarray = [outarray;output_data];

growth_ratio = [growth_ratio; cell2mat(output_data([8,10,11]))];

%% Park, et. al 
log_length = log(mean_L_Park);
for i = 1:4
    err_log_length(i) = (log(mean_L_Park(i) + err_L_Park(i)) - ...
        log(mean_L_Park(i) - err_L_Park(i)))/2;
end

output_data = fit_and_plot_Dyars_rule(instar,log_length,err_log_length,'Park et al.',...
    marker_style{5},10,marker_colors(5,:),'--');

outarray = [outarray;output_data];

growth_ratio = [growth_ratio; cell2mat(output_data([8,10,11]))];

%% Zhou, 1992, means only
log_length = log(mean_L_Zhou);
SE_log_length = zeros(size(mean_L_Zhou));

output_data = fit_and_plot_Dyars_rule(instar,log_length,SE_log_length,'Zhou et al.',...
    marker_style{6},10,marker_colors(6,:),'-');

outarray = [outarray;output_data];

growth_ratio = [growth_ratio; cell2mat(output_data([8,10,11]))];

%% add legend
legend({'this study 2022','fit','this study 2021','fit','Dara et al., 2015 (17)','fit','Jang et al., 2013 (10)','fit','Park et al., 2009 (16)','fit','Zhou, 1992 (15)','fit'});
xlim([0.5 4.5]);
legend boxoff;
legend('Location','northwest');

text(0.0, 3, 'A',fontsize=16,HorizontalAlignment='right');

xlabel('instar number'); ylabel('log(body length(mm))');

ax = gca;
ax.FontSize = 12; 

xticks([1 2 3 4]); 

ylim([1.2 3]);

yticks([1.5 2.0 2.5]);

%% now make a plot comparing all the G values including confidence intervals

subplot(1,2,2);

for i = 1:6
    neg = growth_ratio(i,1)-growth_ratio(i,2);
    pos = growth_ratio(i,3)-growth_ratio(i,1);
    errorbar(i,growth_ratio(i,1),neg,pos,marker_style{i},'MarkerEdgeColor',...
        marker_colors(i,:),'Color',marker_colors(i,:), ...
        MarkerSize=12,LineWidth=1); hold on;
end

% draw a line across the value for our 2022 data

plot([0.5 6.5],[growth_ratio(1,1),growth_ratio(1,1)],'k--',...
    'Color',marker_colors(1,:));

xlim([0.5 6.5]); xticks([1 2 3 4 5 6]); 
xticklabels({'this study 2022','this study 2021','Dara et al., 2015 (17)','Park et al., 2009 (16)','Jang et al., 2013 (10)','Zhou, 1992 (15)'}); 
ylabel('growth ratio');
ylim([0.85 2.05]);

ax = gca;
ax.FontSize = 12; 

text(-0.25, 2.05,'B',fontsize=16,HorizontalAlignment='right');

saveas(gcf,'Fig4.tif');

%% compute whether they are significantly different
% https://www.mathworks.com/matlabcentral/answers/702042-statistical-test-for-difference-between-means
mean1=growth_ratio(1,1); 
se1=growth_ratio(1,2);
pdiff(1) = 1;                                     % same value!
for i = 2:6
    mean2=growth_ratio(i,1);
    se2=growth_ratio(i,2);
    pdiff(i) = 2*normcdf(-abs(mean1-mean2), 0, min(se1,se2));
    % use alpha = 0.05 as significant threshold
end

outarray = [header; outarray num2cell(pdiff')];
%% write all data to output file
xlswrite('SLFNymphDyarsRuleFit.xlsx',outarray);

%% ************************************************************************
function [output_data] = fit_and_plot_Dyars_rule(instar,log_mean_L,SE_log_length,label_text,...
    marker_type,marker_size,marker_color,line_type)

display(strcat('Dyars rule for length from: ',label_text));

if max(SE_log_length) > 0
    errorbar(instar,log_mean_L,SE_log_length, marker_type,...
        'MarkerSize',marker_size,'Color',marker_color,'LineWidth',1.5);
    hold on;
    weight_length = 1./(SE_log_length.*SE_log_length);
    Dyar_length_mdl = fitlm(instar,log_mean_L,'Weights',weight_length);
else
    plot(instar,log_mean_L,marker_type,'MarkerSize',marker_size,...
        'Color',marker_color,'LineWidth',1.5);
    hold on;
    Dyar_length_mdl = fitlm(instar,log_mean_L);
end

% get fit statistics

Dyar_length_CI = coefCI(Dyar_length_mdl);

dof = Dyar_length_mdl.DFE;
Rsquared = Dyar_length_mdl.Rsquared.Ordinary;

meanfitcoeff=Dyar_length_mdl.Coefficients.Estimate;  % the fit coefficients
fitparamSE = Dyar_length_mdl.Coefficients.SE;
tStat = Dyar_length_mdl.Coefficients.tStat;
fitparamP = Dyar_length_mdl.Coefficients.pValue;

Pval=Dyar_length_mdl.ModelFitVsNullModel.Pvalue;% P value
Fstat = Dyar_length_mdl.ModelFitVsNullModel.Fstat;

% plot fitted line
yfit = meanfitcoeff(1) + meanfitcoeff(2)*instar;
plot(instar,yfit,line_type,'Color',marker_color,'LineWidth',1);

% convert log G to G for all fit parameter measures
growth_ratio = exp(meanfitcoeff(2));
Dyar_length_CI(2,1)= exp(Dyar_length_CI(2,1));
Dyar_length_CI(2,2)= exp(Dyar_length_CI(2,2));
growth_ratioSE = 0.5*(exp(meanfitcoeff(2)+fitparamSE(2)) - ...
    exp(meanfitcoeff(2)-fitparamSE(2)));

fprintf('R^2 = %f, Fstat = %f, P = %f\n',Rsquared,Fstat,Pval);
fprintf('intercept = %f , CI = %f %f\n',meanfitcoeff(1),Dyar_length_CI(1,1),...
    Dyar_length_CI(1,2));
fprintf('growth ratio(slope) = %f , CI = %f %f\n',growth_ratio,Dyar_length_CI(2,1),...
    Dyar_length_CI(2,2));

fprintf('\n *************************************************\n');

% create output array
output_data = {label_text, meanfitcoeff(1), fitparamSE(1),...
    Dyar_length_CI(1,1),Dyar_length_CI(1,2),tStat(1),fitparamP(1),...
    growth_ratio,growth_ratioSE,Dyar_length_CI(2,1),...
    Dyar_length_CI(2,2),tStat(2),fitparamP(2),...
    Rsquared,Fstat,Pval,dof};

end
