# Supplementary material for: Sizing up spotted lanternfly nymphs for instar determination and growth allometry
Source: PLoS One. 2023 Feb 2;18(2):e0265707. doi: 10.1371/journal.pone.0265707 (PMC9894384; doi:10.1371/journal.pone.0265707)
Supplement: S1 Dataset — (ZIP) [file pone.0265707.s001.zip › FootMouthMorphAllometry.m]

%%*************************************************************************
%   Script:     instar_morphology_allometry.m   
%   DESCRIPTION:   Creating graphs for Spotted Lanternfly instar
%   determination
%   AUTHOR:        Suzanne Amador Kane
%   9/22/22
%% initialization
close all;  % cleans up all previous windows
clear;
plot_residuals = 0;
colors = lines(6);
%  ************************************************************************
%% import data

[num,txt,raw] = xlsread('SLFFootMouthPartData.xlsx',1);

%% get footpart data measures from Avasnayan et al., 2019 (full citation in text)
instar = num(:,5);

adult_idx = find(instar==5);
nymph_idx = find(instar<5);

body_length = num(:,6);
tarsal_claw_tip_width = num(:,7);

mass2022 = num(:,8);
mass2021 = num(:,end);

arolium_area = num(:,12);


%  ************************************************************************
%% Fit & plot arolium area vs body mass to allometric scaling law
%% create plot window
figure('Color','white','Position',[100 20 500 600]);

for i = 1:2
    if i == 1
        x = mass2021(nymph_idx);
    else

        x = mass2022(nymph_idx);
    end
     
    y1 = arolium_area(nymph_idx); % fit only nymph data

    x=log(x);y1=log(y1);                        % fit only nymph data

    mdl_log = fitlm(x,y1);
    plot(mdl_log,MarkerSize=7); hold on;

    if i == 1
        plot(log(mass2021(adult_idx)),log(arolium_area(adult_idx)),'ko',MarkerSize=7);
    else
        plot(log(mass2022(adult_idx)),log(arolium_area(adult_idx)),'gs',MarkerSize=7);
    end
    xlim([0.75 5.9]);
    xticks([2 4]);
    ylim([8.25 13.75]);
    yticks([10 12]);
    set(gca,'XMinorTick','on');

    xlabel('log M(mg)');
    ylabel('log A_{adh} ({\mu}m^2)','Interpreter','tex');
    title({''});

    ax = gca;                               % resize tick labels
    ax.XAxis.MinorTickValues = [1 3 5];

    ax.FontSize = 11;

    legend({'fitted data','fit','confidence bounds','','adults'});
    legend('Location','northoutside');legend('Color','black');legend boxoff;

    % legend(ax,'off');

    set(gca,'Layer','Top');

    text(0.5,13.5,'E','FontSize',16,'HorizontalAlignment','right');

    hold off;

    % saveas(gcf,'FigAadhvsM.tif');

    if plot_residuals
        figure('Color','white');
        plotResiduals(mdl_log);
        figure('Color','white');
        plot(x,mdl_log.Residuals.Raw,'o');
        title('tarsal claw width');
    end

    % get fit statistics ------------------------------------------------------

    log_CI = coefCI(mdl_log);                   % fit coefficient CI

    Rsquared = mdl_log.Rsquared.Ordinary;
    DFE = mdl_log.DFE;

    meanfitcoeff=mdl_log.Coefficients.Estimate;     % fit coefficients
    SEfitcoeff=mdl_log.Coefficients.SE;             % their SEM

    tStat = mdl_log.Coefficients.tStat; % statistics for fit parameters
    fitparamP = mdl_log.Coefficients.pValue;

    Pfitcoeff=mdl_log.ModelFitVsNullModel.Pvalue;% their P value testing of constant
    Fstat = mdl_log.ModelFitVsNullModel.Fstat;

    if i == 1
        outarray2021 = {'Aadh vs M 2021',meanfitcoeff(1),SEfitcoeff(1),log_CI(1,1),log_CI(1,2),tStat(1),fitparamP(1),...
            meanfitcoeff(2),SEfitcoeff(2),log_CI(2,1),log_CI(2,2),tStat(2),fitparamP(2),...
            Rsquared,Fstat, Pfitcoeff,DFE};
    else
        outarray2022 = {'Aadh vs M 2022',meanfitcoeff(1),SEfitcoeff(1),log_CI(1,1),log_CI(1,2),tStat(1),fitparamP(1),...
            meanfitcoeff(2),SEfitcoeff(2),log_CI(2,1),log_CI(2,2),tStat(2),fitparamP(2),...
            Rsquared,Fstat, Pfitcoeff,DFE};
    end
end


%  ************************************************************************
%% create plot window
figure('Color','white','Position',[100 20 800 500]);

%% create a tiled layout to hold all plots vs body length
ts = tiledlayout(2,2);

ts.TileSpacing = 'compact';

%  ************************************************************************
%% allometric scaling fit to tarsal claw tip distance vs length
nexttile(ts);
x = body_length;
y1 = tarsal_claw_tip_width;
x=log(x);y1=log(y1);

mdl_log = fitlm(x,y1);
plot(mdl_log,MarkerSize=7); hold on;
plot(log(body_length(adult_idx)),log(tarsal_claw_tip_width(adult_idx)),'ko',MarkerSize=7);

xlabel('log L(mm)'); 
ylabel('log TCT({\mu}m)','Interpreter','tex');
title({''});

legend({'fitted data','fit','confidence bounds','','adults'});
legend('Location','northoutside');legend('Color','black');legend boxoff;

xlim([1.3 2.8]);
xticks([1.5 2.0 2.5]);
yticks([5 6 7]);
ylim([4.25 7.75]);
set(gca,'XMinorTick','on');

% set(gca,'XTick',[]);                    % don't show x axis numbers

ax = gca;                               % resize tick labels
ax.XAxis.MinorTickValues = [1.75 2.25];

% legend(ax,'off');
ax.FontSize = 11; 

text(1.15,8.15,'A','FontSize',16,'HorizontalAlignment','right');

if plot_residuals
    figure('Color','white');
    plotResiduals(mdl_log);
    figure('Color','white');
    plot(x,mdl_log.Residuals.Raw,'o');
    title('tarsal claw width');
end

% get fit statistics ------------------------------------------------------

log_CI = coefCI(mdl_log);                   % fit coefficient CI

Rsquared = mdl_log.Rsquared.Ordinary;
DFE = mdl_log.DFE;

meanfitcoeff=mdl_log.Coefficients.Estimate;     % fit coefficients
SEfitcoeff=mdl_log.Coefficients.SE;             % their SEM

tStat = mdl_log.Coefficients.tStat; % statistics for fit parameters
fitparamP = mdl_log.Coefficients.pValue;

Pfitcoeff=mdl_log.ModelFitVsNullModel.Pvalue;% their P value testing of constant
Fstat = mdl_log.ModelFitVsNullModel.Fstat;

outarray1 = {'TCT vs L',meanfitcoeff(1),SEfitcoeff(1),log_CI(1,1),log_CI(1,2),tStat(1),fitparamP(1),...
    meanfitcoeff(2),SEfitcoeff(2),log_CI(2,1),log_CI(2,2),tStat(2),fitparamP(2),...
    Rsquared,Fstat, Pfitcoeff,DFE};

%  ************************************************************************
%% Fit & plot arolium area vs body length to allometric scaling law
nexttile(ts);
x = body_length(nymph_idx); y1 = arolium_area(nymph_idx); % fit only nymph data

x=log(x);y1=log(y1);                        % fit only nymph data

mdl_log = fitlm(x,y1);
plot(mdl_log,MarkerSize=7); hold on;

plot(log(body_length(adult_idx)),log(arolium_area(adult_idx)),'ko',MarkerSize=7); hold on;

xlim([1.3 2.8]);
xticks([1.5 2.0 2.5]);
ylim([8.25 13.75]);
yticks([10 12]);
set(gca,'XMinorTick','on');

xlabel('log L(mm)'); 
ylabel('log A_{adh} ({\mu}m^2)','Interpreter','tex');
title({''});

ax = gca;                               % resize tick labels
ax.XAxis.MinorTickValues = [1.75 2.25];

legend(ax,'off');
ax.FontSize = 11; 

% legend({'fitted data','fit','Confidence Bounds','','adults'});
% legend('Location','northoutside');legend('Color','black');legend boxoff;

set(gca,'Layer','Top');

text(1.15,14.5,'B','FontSize',16,'HorizontalAlignment','right');

hold off;

if plot_residuals
    figure('Color','white');
    plotResiduals(mdl_log);
    figure('Color','white');
    plot(x,mdl_log.Residuals.Raw,'o');
    title('tarsal claw width');
end

% get fit statistics ------------------------------------------------------

log_CI = coefCI(mdl_log);                   % fit coefficient CI

Rsquared = mdl_log.Rsquared.Ordinary;
DFE = mdl_log.DFE;

meanfitcoeff=mdl_log.Coefficients.Estimate;     % fit coefficients
SEfitcoeff=mdl_log.Coefficients.SE;             % their SEM

tStat = mdl_log.Coefficients.tStat; % statistics for fit parameters
fitparamP = mdl_log.Coefficients.pValue;

Pfitcoeff=mdl_log.ModelFitVsNullModel.Pvalue;% their P value testing of constant
Fstat = mdl_log.ModelFitVsNullModel.Fstat;

outarray2 = {'Aadh vs L',meanfitcoeff(1),SEfitcoeff(1),log_CI(1,1),log_CI(1,2),tStat(1),fitparamP(1),...
    meanfitcoeff(2),SEfitcoeff(2),log_CI(2,1),log_CI(2,2),tStat(2),fitparamP(2),...
    Rsquared,Fstat, Pfitcoeff,DFE};

%  ************************************************************************
%% fit & plot mouthpart data
instar = num(:,1);
adult_idx = find(instar==5);
nymph_idx = find(instar<5);

body_length = num(:,2);

labium_length = num(:,3)/1000;          % convert to mm
stylet_length = num(:,4)/1000;          % convert to mm
%% get statistics for allometric fit to labium length & plot
nexttile(ts);

x = log(body_length(nymph_idx)); y1 = log(labium_length(nymph_idx));
mdl_log = fitlm(x,y1);

plot(mdl_log,MarkerSize=7); hold on;
plot(log(body_length(adult_idx)),log(labium_length(adult_idx)),'ko',MarkerSize=7);

xlim([1.3 2.8]);
xticks([1.5 2.0 2.5]);
yticks([0 1 2]); ylim([-0.75 3.0]);

xticks([1.5 2.0 2.5]);
set(gca,'XMinorTick','on');

% set(gca,'XTick',[]);                    % don't show x axis numbers

xlabel('log L(mm)'); 
ylabel('log L_{L}(mm)','Interpreter','tex');
title(' '); 

ax = gca;                               % resize tick labels
ax.XAxis.MinorTickValues = [1.75 2.25];

legend(ax,'off');
ax.FontSize = 11; 

text(1.15,3.2,'C','FontSize',16,'HorizontalAlignment','right');

% get fit statistics ------------------------------------------------------

log_CI = coefCI(mdl_log);                   % fit coefficient CI

Rsquared = mdl_log.Rsquared.Ordinary;
DFE = mdl_log.DFE;

meanfitcoeff=mdl_log.Coefficients.Estimate;     % fit coefficients
SEfitcoeff=mdl_log.Coefficients.SE;             % their SEM

tStat = mdl_log.Coefficients.tStat; % statistics for fit parameters
fitparamP = mdl_log.Coefficients.pValue;

Pfitcoeff=mdl_log.ModelFitVsNullModel.Pvalue;% their P value testing of constant
Fstat = mdl_log.ModelFitVsNullModel.Fstat;

outarray3 = {'L_L vs L',meanfitcoeff(1),SEfitcoeff(1),log_CI(1,1),log_CI(1,2),tStat(1),fitparamP(1),...
    meanfitcoeff(2),SEfitcoeff(2),log_CI(2,1),log_CI(2,2),tStat(2),fitparamP(2),...
    Rsquared,Fstat, Pfitcoeff,DFE};

%  ************************************************************************
%% get statistics for allometric fit to stylet length & plot

nexttile;

x = log(body_length(nymph_idx)); y1 = log(stylet_length(nymph_idx));
mdl_log = fitlm(x,y1);

plot(mdl_log,MarkerSize=7); hold on;
plot(log(body_length(adult_idx)),log(stylet_length(adult_idx)),'ko',MarkerSize=7);

xlabel('log L(mm)'); 
ylabel('log L_{S}(mm)','Interpreter','tex');

xlim([1.3 2.8]);
xticks([1.5 2.0 2.5]);
ylim([-0.25 3]);
yticks([0 1 2]);
set(gca,'XMinorTick','on');
title(' ');

% legend({'nymphs','fit','Confidence Bmdl_logounds','','adults'});
% legend('Location','northoutside');legend('Color','black');
% legend boxoff;
ax = gca;                               % resize tick labels
ax.XAxis.MinorTickValues = [1.75 2.25];

legend(ax,'off');
ax.FontSize = 11; 

text(1.15,3.2,'D','FontSize',16,'HorizontalAlignment','right');

hold off;

% get fit statistics ------------------------------------------------------

log_CI = coefCI(mdl_log);                   % fit coefficient CI

Rsquared = mdl_log.Rsquared.Ordinary;
DFE = mdl_log.DFE;

meanfitcoeff=mdl_log.Coefficients.Estimate;     % fit coefficients
SEfitcoeff=mdl_log.Coefficients.SE;             % their SEM

tStat = mdl_log.Coefficients.tStat; % statistics for fit parameters
fitparamP = mdl_log.Coefficients.pValue;

Pfitcoeff=mdl_log.ModelFitVsNullModel.Pvalue;% their P value testing of constant
Fstat = mdl_log.ModelFitVsNullModel.Fstat;

outarray4 = {'L_S vs L',meanfitcoeff(1),SEfitcoeff(1),log_CI(1,1),log_CI(1,2),tStat(1),fitparamP(1),...
    meanfitcoeff(2),SEfitcoeff(2),log_CI(2,1),log_CI(2,2),tStat(2),fitparamP(2),...
    Rsquared,Fstat, Pfitcoeff,DFE};

%% save figure
saveas(gcf,'Fig5.tif');


%**************************************************************************
%% save fit results
header = {'data' 'a' 'SE' 'CI' 'CI' 't' 'p' 'c' 'SE' 'CI' 'CI' 't' 'p' ...
    'Rsquared' 'F' 'P' 'dof'};
outarray = [header; outarray1; outarray2; outarray3; outarray4];

xlswrite('SLFMorphometricAllometricFits.xlsx',outarray);
