# Supplementary material for: Sizing up spotted lanternfly nymphs for instar determination and growth allometry
Source: PLoS One. 2023 Feb 2;18(2):e0265707. doi: 10.1371/journal.pone.0265707 (PMC9894384; doi:10.1371/journal.pone.0265707)
Supplement: S1 Dataset — (ZIP) [file pone.0265707.s001.zip › plot_all_LandMdata.m]

%% initialization
clear; close all;

%% initialize plots
figure('Color','white','Position',[10 5 500 800]);

t = tiledlayout(2,1,'TileSpacing','none');

marker_colors = parula(7);
marker_type ={'o-' 's-' 'd--' '^:' 'v-.' '*--' 'h--'};

%% get data for all studies and plot length & mass vs instar number
data1 = readtable("SLFNymphMassLengthData.xlsx",'Sheet','Body length summary stats');

instar = table2array(data1(:,1));
length_data = table2array(data1(:,2:end));

body_length_SD(:,1:2) = length_data(:,[2,5]);          % SD for our data

length_data(:,[2,5]) = [];                             % remove for convenience

body_length = length_data(:,1:2:end);                   % mean
body_length_ERR = length_data(:,2:2:end);               % ERR (different measures different datasets
nexttile;

body_length_ERR(:,1:2) = body_length_ERR(:,1:2)*1.96    % convert to 95% CI for our data

for i = 1:6
    errorbar(instar,body_length(:,i),body_length_ERR(:,i),...
        marker_type{i},'Color',marker_colors(i,:),'LineWidth',1.5,'MarkerSize',10);
    hold on;
end

legend({'this study 2022','this study 2021','Dara et al., 2015 (17)','Jang et al., 2013 (10)','Park et al., 2009 (16)','Zhou, 1992 (15)'});
legend(FontSize=11);
legend boxoff;
legend('Location','northwest');

xlabel('instar number'); ylabel('body length(mm)');

ax = gca;
ax.FontSize = 12; 

xticks([1 2 3 4]); 
xlim([0.5 4.5]);


ylim([3 15.5]);

text(0.15, 15.5, 'A',fontsize=16,HorizontalAlignment='right');

yticks([5 10 15]);

%% mass plot
data2 = readtable("SLFNymphMassLengthData.xlsx",'Sheet','Body mass summary stats');

body_mass(:,1) = table2array(data2(:,2));
body_mass_SE(:,1) = table2array(data2(:,4));
body_mass(:,2) = table2array(data2(:,5));
body_mass_SE(:,2) = table2array(data2(:,7));

nexttile;

for i = 1:2
    errorbar(instar,body_mass(:,i),1.96*body_mass_SE(:,i),...
        marker_type{i},'LineWidth',1.5,'MarkerSize',10); hold on;
end
xlabel('instar number'); ylabel('body mass (mg)');

legend({'this study 2022','this study 2021'},FontSize=11);
legend boxoff;
legend('Location','northwest');

ax = gca;
ax.FontSize = 12; 

xticks([1 2 3 4]); 
xlim([0.5 4.5]);

ylim([0 90]);

text(0.15,90, 'B',fontsize=16,HorizontalAlignment='right');

yticks([0 20 40 60 80]);

saveas(gcf,'Fig3.tif');
