# Supplementary material for: Sizing up spotted lanternfly nymphs for instar determination and growth allometry
Source: PLoS One. 2023 Feb 2;18(2):e0265707. doi: 10.1371/journal.pone.0265707 (PMC9894384; doi:10.1371/journal.pone.0265707)
Supplement: S1 Dataset — (ZIP) [file pone.0265707.s001.zip › Sampling timeline.xlsx]

## Sheet: Sheet1
Summer 2022	Percent specimens	Summer 2021	Percent specimens
2022-05-11	0.058	2021-05-11	0.124352
2022-05-18	0.097	2021-05-18	0.181347
2022-05-25	0.106	2021-05-25	0
2022-06-02	0.088	2021-06-02	0.0777202
2022-06-09	0.066	2021-06-09	0.0362694
2022-06-16	0.097	2021-06-16	0.170984
2022-06-23	0.075	2021-06-23	0.196891
2022-06-30	0.075	2021-06-30	0.108808
2022-07-07	0.088	2021-07-07	0.103627
2022-07-13	0.08	2021-07-13	0
2022-07-20	0.102	2021-07-20	0
2022-07-28	0.0664	2021-07-28	0
