# Supplementary material for: Sizing up spotted lanternfly nymphs for instar determination and growth allometry
Source: PLoS One. 2023 Feb 2;18(2):e0265707. doi: 10.1371/journal.pone.0265707 (PMC9894384; doi:10.1371/journal.pone.0265707)
Supplement: S1 Dataset — (ZIP) [file pone.0265707.s001.zip › sampling_timeline_plots.m]

%% sampling_timeline_plots
clear; close all;

figure('Color','white'); %,'Position',[10 10 500 700]);

%% get data
data1 = readtable("Sampling Timeline.xlsx");

week2022 = table2array(data1(:,1));
week2022 = week2022(~isnat(week2022));      % ignore not a time entries

percent_specimens2022 = 100*table2array(data1(:,2));
percent_specimens2022 = percent_specimens2022(~isnan(percent_specimens2022));

week2021 = table2array(data1(:,3));
week2021 = week2021(~isnat(week2021));      % ignore not a time entries

percent_specimens2021 = 100*table2array(data1(:,4));
percent_specimens2021 = percent_specimens2021(~isnan(percent_specimens2021));

bar(week2022,[percent_specimens2021,percent_specimens2022]); hold on;

ax = gca;                               % resize tick labels
ax.FontSize = 12;

xlabel('week','FontSize',14); ylabel('% specimens','FontSize',14);

legend({'2021' '2022'}); legend boxoff;

% Save figure;
saveas(gcf,'FigS1.tif');
