# Supplementary material for: Sizing up spotted lanternfly nymphs for instar determination and growth allometry
Source: PLoS One. 2023 Feb 2;18(2):e0265707. doi: 10.1371/journal.pone.0265707 (PMC9894384; doi:10.1371/journal.pone.0265707)
Supplement: S1 Dataset — (ZIP) [file pone.0265707.s001.zip › SLFBothYearDistributions.m]

% This code was written by Eva White and Suzanne Amador Kane at Haverford
% College. Last edited on 9/24/2022.

% GMM modeling with help from: 
% https://www.mathworks.com/help/stats/clustering-using-gaussian-mixture-models.html

% This code expects a spreadsheet with 3 columns: length, mass, and a
% column = 1 or TRUE if 4th instar; 0 or FALSE if not
%--------------------------------------------------------------------------
% Initialization
close all; clear;

% GMM analysis

threshold = sqrt(chi2inv(0.95,2));      % used for the Malahobis distances
                                        % in GMM analysis -- 95% CI 

% Specify three GMM components and 1000 maximum iterations for the EM algorithm.
% For reproducibility, set the random seed.
rng(3);                                 % initailze random number generator for consistency
kclusternum = 3;                        % Number of GMM components (clusters)

% allometric fitting
nrepeats = 2;                           % remove outliers & refit

% Generate colors for plotting clusters
color(1,:) = [0.4660 0.6740 0.1880];
color(2,:) = [0 0.4470 0.7410];
color(3,:) = [0.9290 0.6940 0.1250];
color(4,:) = [0.6350 0.0780 0.1840];    % red for 4th instars

figure('Color','white','Position',[10 5 700 750]);

tiledlayout(3,1,'TileSpacing','none');

% where data is stored in the spreadsheet file
sheetname{1} = 'Summer 2021 Data';
sheetname{2} = 'Summer 2022 Data';

%--------------------------------------------------------------------------
for jj = 1:2
    nexttile;

    % import the data
    data1 = readtable("SLFNymphMassLengthData.xlsx",'Sheet',sheetname{jj});
    Y1 = table2array(data1(:,1));           % length
    Y2 = table2array(data1(:,2));           % mass
    Y3 = table2array(data1(:,3));           % 1 = 4th instar, 0 = 1st, 2nd, 3rd instar

    [~,sortidx] = sort(Y1);                 % order by increasing length

    Y1 = Y1(sortidx);Y2 = Y2(sortidx);Y3 = Y3(sortidx);

    Y = [Y1,Y2,Y3];

    % Normalize the dataset Y as X (z-scores) mean = 0, stdev = 1
    % Necessary for standardized comparison of 2 variables in clustering.
    mu = mean(Y);
    s = std(Y);

    lengths_scaled = (Y(:,1)-mu(1))/s(1);
    mass_scaled = (Y(:,2)-mu(2))/s(2);

    X = [lengths_scaled , mass_scaled];     % all the data for all instars
    %---------------------------
    % this is used to create the cluster ellipsoidal regions
    d = 500; % Grid length
    x1 = linspace(min(X(:,1))-2, max(X(:,1))+2, d);
    x2 = linspace(min(X(:,2))-2, max(X(:,2))+2, d);
    [x1grid,x2grid] = meshgrid(x1,x2);
    X0 = [x1grid(:) x2grid(:)];
    %---------------------------
    % Find 4th instars
    idx_4th = find(Y(:,3));
    X_13 = X;                               % only 1st, 2nd 3rd instars have valid data
    X_13(idx_4th,:) = NaN;                  % in X_13, 4th instars = NaN

    X_4 = X(idx_4th,:);                     % only 4th instars

    %--------------------------------------------------------------------------
    % Perform fit to a GMM clustering model on the 1st, 2nd, 3rd instar data
    % only (we already know which are the 4th instars becasue they are red!)
    % Covariance type: use full when x and y aren't independent of each
    % other
    % Shared Convariance: false means that each cluster's distribution can have
    % different shapes

    options = statset('MaxIter',1000);
    gmfit = fitgmdist(X_13,kclusternum,'CovarianceType','full',...
        'SharedCovariance',false,'Replicates',10,'Options',options);

    cluster_idx = cluster(gmfit,X_13); % use the model to cluster the data

    % cluster_idx = the cluster number associated with each point in X_13;
    % it has value NaN after this step for 4th instars; it is set to 4
    cluster_idx(isnan(cluster_idx)) = 4;

    %% order the clusters in shortest to longest order
    [cluster_idx,sortidx] = cluster_order(cluster_idx,Y);
    
    %% Convert from z-score back to original data scale to compute cluster
    % centroids
    centroids = [gmfit.mu(:,1)*s(1)+mu(1), gmfit.mu(:,2)*s(2)+mu(2)];
    % Compute the means to get the 4th instar centroids
    centroids(4,1) = mean(Y(idx_4th,1));
    centroids(4,2) = mean(Y(idx_4th,2));

    lengths = centroids(:,1); mass = centroids(:,2);

    %%
    % This part computes something akin to a confidence interval for clusters
    % Distance from each grid point in XO to each GMM component centroid
    mahalDist = mahal(gmfit,X0);

    % Adding the shaded ellipse on the fourth cluster
    k2 = 1;
    options = statset('MaxIter',1000);
    gmfit2 = fitgmdist(X_4,k2,'CovarianceType','full',...
        'SharedCovariance',false,'Replicates',10,'Options',options);
    mahalDist2 = mahal(gmfit2,X0);

    %%--------------------------------------------------------------------------
    % Plot data + clusters

    % plot instar data by cluster color
    h1 = gscatter(Y(:,1),Y(:,2),cluster_idx,color(1:4,:));hold on;

    % create a unified legend at top
    if jj == 1
        legend_text = {'1st Instar','2nd Instar','3rd Instar', '4th Instar',...
            ' ' ' ' ' ' ' ' ' ' ' '};
        legh1 =legend(h1,legend_text,'AutoUpdate','off',...
            'Location','northwest','Box','off','Orientation','Horizontal');
        legh1.Layout.Tile = 'North'; % <----- relative to tiledlayout
    else 
        legend('off');
    end
    %%--------------------------------------------------------------------------
    for i = 1:kclusternum
        idx = mahalDist(:,i)<=threshold;
        idx = mahalDist(:,sortidx(i))<=threshold;
        Color = h1(i).Color*0.75 - 0.5*(h1(i).Color - 1);
        h2 = plot(X0(idx,1)*s(1)+mu(1),X0(idx,2)*s(2)+mu(2),'.','Color',Color,'MarkerSize',1);
        uistack(h2,'bottom');
    end
    % Plot shaded Mahal distance ellipse to show the confidence interval
    % for the 4th instars
    idx = mahalDist2 <=threshold;
    Color = h1(4).Color*0.75 - 0.5*(h1(4).Color - 1);
    h4 = plot(X0(idx,1)*s(1)+mu(1),X0(idx,2)*s(2)+mu(2),'.','Color',Color,'MarkerSize',1);
    uistack(h2,'bottom');

    %%--------------------------------------------------------------------------
    % Perform scaling law (allometric) fit to a dataset
    % Fit to log M vs log L because their errors are constant when
    % log-transformed (constant % error bars)
    log_data = [log(Y(:,1)),log(Y(:,2))];

    for i = 1:nrepeats
        % linear regression on log-log data -- report these values

        lm = fitlm(log_data(:,1),log_data(:,2));

        logA = lm.Coefficients.Estimate(1,1); c = lm.Coefficients.Estimate(2,1);
        A = exp(logA);

        CI_log = coefCI(lm);
        Rsquared = lm.Rsquared.Ordinary;
        FitCoeff = table2array(lm.Coefficients);
        Fstat = lm.ModelFitVsNullModel.Fstat;
        Pvalue = lm.ModelFitVsNullModel.Pvalue;
        DFE = lm.DFE;

        allofitlog = logA + c*log_data(:,1);
        resids = log_data(:,2) - allofitlog;

        resids_outliers = isoutlier(resids,'median');  %> 3 Stdev from mean
        numoutliers = sum(resids_outliers);
        fprintf('number of outliers (> 3 stdev from median) = %d\n',numoutliers);

        if i == 1 && nrepeats ~= 1
            % omit outliers & refit
            log_data(resids_outliers,:) = [];
        end
    end

    %% plot the allometric fit on the same plot as the original data

    max_length = max(Y(:,1));
    x = linspace(0,max_length*1.2,30);

    allofit = A*(x.^c);             % here, allofit = mass
    h3 = plot(x,allofit,'r-','LineWidth',1.5);

    %%---------------------------
    % Plot cluster centroids
   
    h5 = plot(centroids(:,1),centroids(:,2),'kx','LineWidth',2,'MarkerSize',10);

    %%---------------------------
    % Finalize plot format

    xticks([4 6 8 10 12 14]); yticks([0 50 100]);
    xlabel('body length (mm)','FontSize',14);

    ylim([0,110]);    % set the y range for good spacing
    xlim([3 15]);

    if jj == 1
        ylabel('2021 mass (mg)','FontSize',14);
    else
        ylabel('2022 mass (mg)','FontSize',14);
    end

    ax = gca;                               % resize tick labels
    ax.FontSize = 12;

    if jj == 1
        text(14.5, 30,'A','FontSize',14,'HorizontalAlignment','right');
    else
        text(14.5, 30,'B','FontSize',14,'HorizontalAlignment','right');
    end

end
%%-------------------------------------------------------------------------

nexttile;

% Plot instar categories according to past literature

ymax = 0; ymin = -20;
yall = linspace(ymin,ymax,4);

% Zhao, et. al, just the points (centroids)
plot(4, yall(4), 'kx','Color',color(1,:),'LineWidth',2,'MarkerSize',10); hold on;
plot(7, yall(4), 'kx','Color', color(2,:),'LineWidth',2,'MarkerSize',10);
plot(10, yall(4), 'kx','Color', color(3,:),'LineWidth',2,'MarkerSize',10);
plot(13, yall(4), 'kx','Color', color(4,:),'LineWidth',2,'MarkerSize',10);

% Park, et. al
line([3.88 3.94],[yall(3), yall(3)],'Color',color(1,:),'LineWidth',4);
line([5.58 5.76],[yall(3), yall(3)],'Color',color(2,:),'LineWidth',4);
line([8.8 8.96],[yall(3), yall(3)],'Color',color(3,:),'LineWidth',4);
line([11.19 11.93],[yall(3), yall(3)],'Color',color(4,:),'LineWidth',4);

% Jang, et. al, just the second instars
line([5.53 6.49],[yall(2),yall(2)],'Color',color(2,:),'LineWidth',4);
line([8.1 9.16],[yall(2),yall(2)],'Color',color(3,:),'LineWidth',4);
line([10.6 12.04],[yall(2),yall(2)],'Color',color(4,:),'LineWidth',4);

% Dara, et. al
line([3.6 4.4],[yall(1),yall(1)],'Color',color(1,:),'LineWidth',4);
line([5.1 6.4],[yall(1),yall(1)],'Color',color(2,:),'LineWidth',4);
line([6.9 9.4],[yall(1),yall(1)],'Color',color(3,:),'LineWidth',4);
line([10.9 14.8],[yall(1),yall(1)],'Color',color(4,:),'LineWidth',4);

xlim([3 15]);
xticks([4 6 8 10 12 14]);
xlabel('body length (mm)','FontSize',14);

ylim([-22.5,5]);
yticks(yall);
yticklabels({ 'Dara et al., 2015 (17)' 'Jang et al., 2013 (10)' 'Park et al., 2009 (16)' 'Zhou, 1992 (15)'});

text(14.5,yall(2),'C','FontSize',14,'HorizontalAlignment','right');

ax = gca;                               % resize tick labels
ax.FontSize = 12;


%%-------------------------------------------------------------------------
% Save figure;
saveas(gcf,'Fig2.tif');

%%*************************************************************************
% order the clusters in shortest to longest order
function [cluster_idx,sortidx] = cluster_order(cluster_idx,Y)

for i = 1:3
    clusteri = find(cluster_idx==i);        % get indices for this cluster
    temp = Y(clusteri,1);                   % get lengths
    meanL(i) = mean(temp);                  % compute mean lengths
end
[~,sortidx] = sort(meanL);                  % sort in ascending order
cluster_idx_temp = cluster_idx;
for i = 1:3
    cluster_idx_temp(cluster_idx==sortidx(i)) = i;
end
cluster_idx = cluster_idx_temp;
end
%%**************************************************************************
