# Supplementary material for: Sizing up spotted lanternfly nymphs for instar determination and growth allometry
Source: PLoS One. 2023 Feb 2;18(2):e0265707. doi: 10.1371/journal.pone.0265707 (PMC9894384; doi:10.1371/journal.pone.0265707)
Supplement: S1 Dataset — (ZIP) [file pone.0265707.s001.zip › SLFClustering.m]

% This code was written by Eva White and Suzanne Amador Kane at Haverford
% College. Last edited on 9/21/2022.

% GMM modeling with help from: 
% https://www.mathworks.com/help/stats/clustering-using-gaussian-mixture-models.html

% This code expects a spreadsheet with 3 columns: length, mass, and a
% column = 1 or TRUE if 4th instar; 0 or FALSE if not
%--------------------------------------------------------------------------
% Initialization
close all; clear;

sheetname = 'Summer 2021 Data';
outsheetname = '2021 data';
% sheetname = 'Summer 2022 Data';
% outsheetname = '2022 data';

% GMM analysis

threshold = sqrt(chi2inv(0.95,2));      % used for the Malahobis distances
                                        % in GMM analysis -- 95% CI 

% Specify three GMM components and 1000 maximum iterations for the EM algorithm.
% For reproducibility, set the random seed.
rng(3);                                 % initailze random number generator for consistency
kclusternum = 3;                        % Number of GMM components (clusters)

% allometric fitting
nrepeats = 2;                           % remove outliers & refit

% Generate colors for plotting clusters
color(1,:) = [0.4660 0.6740 0.1880];
color(2,:) = [0 0.4470 0.7410];
color(3,:) = [0.9290 0.6940 0.1250];
color(4,:) = [0.6350 0.0780 0.1840];    % red for 4th instars

%--------------------------------------------------------------------------
% import the data
data1 = readtable("SLFNymphMassLengthData.xlsx",'Sheet',sheetname);
Y1 = table2array(data1(:,1));           % length
Y2 = table2array(data1(:,2));           % mass
Y3 = table2array(data1(:,3));           % 1 = 4th instar, 0 = 1st, 2nd, 3rd instar

[~,sortidx] = sort(Y1);                 % order by increasing length

Y1 = Y1(sortidx);Y2 = Y2(sortidx);Y3 = Y3(sortidx);

Y = [Y1,Y2,Y3];

instars = [1:4]; instars = instars';

% Normalize the dataset Y as X (z-scores) mean = 0, stdev = 1 
% Necessary for standardized comparison of 2 variables in clustering.
mu = mean(Y);
s = std(Y);

lengths_scaled = (Y(:,1)-mu(1))/s(1);
mass_scaled = (Y(:,2)-mu(2))/s(2);

X = [lengths_scaled , mass_scaled];     % all the data for all instars
%---------------------------
% this is used to create the cluster ellipsoidal regions
d = 500; % Grid length
x1 = linspace(min(X(:,1))-2, max(X(:,1))+2, d);
x2 = linspace(min(X(:,2))-2, max(X(:,2))+2, d);
[x1grid,x2grid] = meshgrid(x1,x2);
X0 = [x1grid(:) x2grid(:)];
%---------------------------
% Find 4th instars
idx_4th = find(Y(:,3));
X_13 = X;                               % only 1st, 2nd 3rd instars have valid data
X_13(idx_4th,:) = NaN;                  % in X_13, 4th instars = NaN

X_4 = X(idx_4th,:);                     % only 4th instars

%% perform kmeans on only L data
[idxkmeansL,centroids_kmeansL] = kmeans(X_13(:,1),3,'Replicates',5);

idxkmeansL(isnan(idxkmeansL)) = 4;      % sets all NaN to 4 for 4th instars
idxkmeansL = cluster_order(idxkmeansL,X_13(:,1));  % sort clusters
[meanL,meanM,SDlength,SDmass,minL,maxL,minM,maxM,numcluster] = ...
    get_cluster_stats(idxkmeansL,Y(:,1));

header = {'kmeansL: instar' 'mean L' 'L SD' 'min L' 'max L' 'mean M' 'M SD' 'min M' 'max M' 'N'};
temp = [instars meanL' SDlength' minL' maxL' meanM SDmass minM maxM  numcluster'];
outarray = [header;num2cell(temp)];


%% perform kmeans on both M and L data
[idxkmeansLM,centroids_kmeansLM] = kmeans(X_13,3,'Replicates',5);

idxkmeansLM(isnan(idxkmeansLM)) = 4;      % sets all NaN to 4 for 4th instars
idxkmeansLM = cluster_order(idxkmeansLM,X_13(:,1));  % sort clusters
[meanL,meanM,SDlength,SDmass,minL,maxL,minM,maxM,numcluster] = ...
    get_cluster_stats(idxkmeansLM,Y);

header = {'kmeansLM: instar' 'mean L' 'L SD' 'min L' 'max L' 'mean M' 'M SD' 'min M' 'max M' 'N'};
temp = [instars meanL' SDlength' minL' maxL' meanM' SDmass' minM' maxM' numcluster'];
outarray = [outarray;header;num2cell(temp)];
%--------------------------------------------------------------------------
% Perform fit to a GMM clustering model on the 1st, 2nd, 3rd instar data
% only (we already know which are the 4th instars becasue they are red!)
% Covariance type: use full when x and y aren't independent of each
% other
% Shared Convariance: false means that each cluster's distribution can have
% different shapes

options = statset('MaxIter',1000);
gmfit = fitgmdist(X_13,kclusternum,'CovarianceType','full',...
    'SharedCovariance',false,'Replicates',10,'Options',options);
        
cluster_idx = cluster(gmfit,X_13); % use the model to cluster the data

% cluster_idx = the cluster number associated with each point in X_13;
% it has value NaN after this step for 4th instars; it is set to 4
cluster_idx(isnan(cluster_idx)) = 4;

% Generate counts of the number of each instar
binc = [1:4];
counts = hist(cluster_idx,4);
result = [binc; counts];
display('GMM clustering results ****************************************')
disp(result);              % display the result in command window

%% order the clusters in shortest to longest order 
[cluster_idx,sortidx] = cluster_order(cluster_idx,Y);

%% get the standard deviation of each cluster's length and mass
[meanL,meanM,SDlength,SDmass,minL,maxL,minM,maxM,numcluster] = ...
    get_cluster_stats(cluster_idx,Y);

%% Convert from z-score back to original data scale to compute cluster
% centroids
centroids = [gmfit.mu(:,1)*s(1)+mu(1), gmfit.mu(:,2)*s(2)+mu(2)];
% Compute the means to get the 4th instar centroids
centroids(4,1) = mean(Y(idx_4th,1));
centroids(4,2) = mean(Y(idx_4th,2));

lengths = centroids(:,1); mass = centroids(:,2);

%% save & write data for output into a spreadsheet
header = {'GMM: instar' 'mean L' 'L SD' 'min L' 'max L' 'mean M' 'M SD' 'min M' 'max M' 'N'};
temp = [instars meanL' SDlength' minL' maxL' meanM' SDmass' minM' maxM'  numcluster'];
outarray = [outarray;header;num2cell(temp)];

xlswrite('SLFNymphMassLengthClusters.xlsx',outarray,outsheetname);

%%
% This part computes something akin to a confidence interval for clusters
% Distance from each grid point in XO to each GMM component centroid
mahalDist = mahal(gmfit,X0);

% Adding the shaded ellipse on the fourth cluster
k2 = 1;
options = statset('MaxIter',1000);
gmfit2 = fitgmdist(X_4,k2,'CovarianceType','full',...
    'SharedCovariance',false,'Replicates',10,'Options',options);
mahalDist2 = mahal(gmfit2,X0);
%%--------------------------------------------------------------------------
% Plot data + clusters
figure('Color','white','Position',[10 5 620 550]);

% plot instar data by cluster color
h1 = gscatter(Y(:,1),Y(:,2),cluster_idx,color(1:4,:));
hold on;
%---------------------------
% Plot shaded Mahal distance ellipses to show confidence intervals for 1st-3rd
% instars
for i = 1:kclusternum
    idx = mahalDist(:,i)<=threshold;                        
    idx = mahalDist(:,sortidx(i))<=threshold;
    Color = h1(i).Color*0.75 - 0.5*(h1(i).Color - 1);       
    h2 = plot(X0(idx,1)*s(1)+mu(1),X0(idx,2)*s(2)+mu(2),'.','Color',Color,'MarkerSize',1);
    uistack(h2,'bottom');
end
% Plot shaded Mahal distance ellipse to show the confidence interval
% for the 4th instars
idx = mahalDist2 <=threshold;
Color = h1(4).Color*0.75 - 0.5*(h1(4).Color - 1);
h4 = plot(X0(idx,1)*s(1)+mu(1),X0(idx,2)*s(2)+mu(2),'.','Color',Color,'MarkerSize',1);
uistack(h2,'bottom');

%%*************************************************************************
% Perform scaling law (allometric) fit to a dataset
% Fit to log M vs log L because their errors are constant when
% log-transformed (constant % error bars)
max_length = max(Y(:,1));
log_data = [log(Y(:,1)),log(Y(:,2))];
fitoutarray = {'data' 'a' 'SE' 'CI' 'CI' 't' 'p' 'c' 'SE' 'CI' 'CI' 't' 'p' ...
    'Rsquared' 'F' 'P' 'dof'};
for i = 1:nrepeats
    % linear regression on log-log data -- report these values

    lm = fitlm(log_data(:,1),log_data(:,2));

    logA = lm.Coefficients.Estimate(1,1); c = lm.Coefficients.Estimate(2,1);
    A = exp(logA);

    CI_log = coefCI(lm);
    Rsquared = lm.Rsquared.Ordinary;
    FitCoeff = table2array(lm.Coefficients);
    Fstat = lm.ModelFitVsNullModel.Fstat;
    Pvalue = lm.ModelFitVsNullModel.Pvalue;
    DFE = lm.DFE;

    allofitlog = logA + c*log_data(:,1);

    allofitlogiso = logA + 3*log_data(:,1);  %isometric version
    allofitlogiso = allofitlogiso - allofitlogiso(1) + allofitlog(1);

    resids = log_data(:,2) - allofitlog;

    resids_outliers = isoutlier(resids,'median');  %> 3 Stdev from mean
    numoutliers = sum(resids_outliers);

    if i == 1 && nrepeats ~= 1
        % omit outliers & refit2022 data
        log_data(resids_outliers,:) = [];
        fprintf('number of outliers (> 3 stdev from median) = %d\n',numoutliers);
    end
    whichfit = 'allometric';
    fitoutarray = [fitoutarray;{whichfit FitCoeff(1,1) FitCoeff(1,2)...
        CI_log(1,1) CI_log(1,2) FitCoeff(1,3) FitCoeff(1,4) ...
        FitCoeff(2,1) FitCoeff(2,2)...
        CI_log(2,1) CI_log(2,2) FitCoeff(2,3) FitCoeff(2,4) ...
        Rsquared Fstat Pvalue DFE}];
end

xlswrite('SLFNymphMLFitResults.xlsx',fitoutarray,outsheetname); 

%% plot the allometric fit on the same plot as the original data

x = linspace(0,max_length*1.2,30);

allofit = A*(x.^c);             % here, allofit = mass
plot(x,allofit,'LineWidth',1.5,'Color','r');

%%---------------------------
% Show clusters' centroids last as black X's
plot(centroids(:,1),centroids(:,2),'kx','LineWidth',2,'MarkerSize',10);

%%---------------------------
% Finalize plot format
% title 'Gaussian Mixture Model clustering for Mass and Length data';
xticks([4 6 8 10 12 14]); yticks([0 50 100]);
xlabel('body length (mm)','FontSize',14);
ylabel('body mass (mg)','FontSize',14);
ylim([-36,110]);    % set the y range for good spacing
xlim([3 15]);

% Plot instar categories according to past literature
% Dara, et. al
line([3.6 4.4],[-8,-8],'Color',color(1,:),'LineWidth',4);
line([5.1 6.4],[-8,-8],'Color',color(2,:),'LineWidth',4);
line([6.9 9.4],[-8,-8],'Color',color(3,:),'LineWidth',4);
line([10.9 14.8],[-8,-8],'Color',color(4,:),'LineWidth',4);

% Jang, et. al, just the second instars
line([5.53 6.49],[-16,-16],'Color',color(2,:),'LineWidth',4);
line([8.1 9.16],[-16,-16],'Color',color(3,:),'LineWidth',4);
line([10.6 12.04],[-16,-16],'Color',color(4,:),'LineWidth',4);

% Park, et. al
line([3.88 3.94],[-24, -24],'Color',color(1,:),'LineWidth',4);
line([5.58 5.76],[-24, -24],'Color',color(2,:),'LineWidth',4);
line([8.8 8.96],[-24, -24],'Color',color(3,:),'LineWidth',4);
line([11.19 11.93],[-24, -24],'Color',color(4,:),'LineWidth',4);

% Zhao, et. al, just the points (centroids)
plot(4, -32, 'kx','Color',color(1,:),'LineWidth',2,'MarkerSize',10);
plot(7, -32, 'kx','Color', color(2,:),'LineWidth',2,'MarkerSize',10);
plot(10, -32, 'kx','Color', color(3,:),'LineWidth',2,'MarkerSize',10);
plot(13, -32, 'kx','Color', color(4,:),'LineWidth',2,'MarkerSize',10);
% Horizontal line at 0
yline(0,'LineWidth',2.5);

% Naming the literature instar lines on the axis
text(2.8,-8,'Dara et al., 2015','FontSize',10,...
    'HorizontalAlignment','right');  %Dara et al., 2015
text(2.8,-16,'Jang et al., 2013','FontSize',10,...
    'HorizontalAlignment','right'); %Jang et al., 2013
text(2.8,-24,'Park et al., 2009','FontSize',10,...
    'HorizontalAlignment','right'); %Park et al., 2009
text(2.8,-32,'Zhou, 1992','FontSize',10,...
    'HorizontalAlignment','right'); %Zhou et al., 1992

% Key
legend(h1,{'1st Instar','2nd Instar','3rd Instar', '4th Instar'});
legend boxoff; legend('Location','northwest');
ax = gca;                               % resize tick labels
ax.FontSize = 12;
hold off

% Move plot to the right
pos = get(gca, 'Position');
xoffset = +0.05;
pos(1) = pos(1) + xoffset;
set(gca, 'Position', pos);

% % Save figure;
% saveas(gcf,'FigS.tif');

%% plot log-log data + allometric fit
figure('Color','white','Position',[10 10 400 800]);
subplot(3,1,1);
plot(log_data(:,1),log_data(:,2),'o'); hold on;
plot(log_data(:,1),allofitlog,'-','LineWidth',1.5,'Color','r');
plot(log_data(:,1),allofitlogiso,'--','LineWidth',1.5,'Color','r');
xlabel('log L');ylabel('log M');
ax = gca;                               % resize tick labels
ax.FontSize = 12;
xlim([1.25 2.65]);

if sheetname == 'Summer 2021 Data';
    text(1.075,4.5,'A','FontSize',16,'HorizontalAlignment','right');
else
    text(1.075,4.15,'A','FontSize',16,'HorizontalAlignment','right');
end
hold off;
%---------------------------
subplot(3,1,2);
plot(log_data(:,1),resids,'o'); hold on;
xlabel('log L');ylabel('residuals');
ax = gca;                               % resize tick labels
ax.FontSize = 12;
xlim([1.45 2.65]);
if sheetname == 'Summer 2021 Data';
    text(1.30,0.5,'B','FontSize',16,'HorizontalAlignment','right');
else
    text(1.30,1.05,'B','FontSize',16,'HorizontalAlignment','right');
end

hold off;
%---------------------------
subplot(3,1,3);
% plot histogram of residuals
[counts,centers] = hist(resids,11);
counts = counts/sum(counts);
bar(centers,counts);
xlabel('residuals');ylabel('frequency');


if sheetname == 'Summer 2021 Data';
    text(-0.875,0.2,'C','FontSize',16,'HorizontalAlignment','right');
else
    text(-1.1,0.31,'C','FontSize',16,'HorizontalAlignment','right');
end

% save figure;
ax = gca;                               % resize tick labels
ax.FontSize = 12;
saveas(gcf,'FigS45.tif');

%%**************************************************************************
% order the clusters in shortest to longest order
function [cluster_idx,sortidx] = cluster_order(cluster_idx,Y)

for i = 1:3
    clusteri = find(cluster_idx==i);        % get indices for this cluster
    temp = Y(clusteri,1);                   % get lengths
    meanL(i) = mean(temp);                  % compute mean lengths
end
[~,sortidx] = sort(meanL);                  % sort in ascending order
cluster_idx_temp = cluster_idx;
for i = 1:3
    cluster_idx_temp(cluster_idx==sortidx(i)) = i;
end
cluster_idx = cluster_idx_temp;
end
%%**************************************************************************
% Calculate the standard deviations, other cluster stats
function [meanL,meanM,SDlength,SDmass,minL,maxL,minM,maxM,numcluster] = ...
    get_cluster_stats(cluster_idx,Y)
[nrows,ncols] = size(Y);
for i = 1:4
    cluster1 = find(cluster_idx==i); 
    temp = Y(cluster1,1);
    SDlength(i) = std(temp);
    meanL(i) = mean(temp);
    minL(i) = min(temp);
    maxL(i) = max(temp);
    numcluster(i) = numel(temp);
    if ncols > 1
        temp = Y(cluster1,2);
        SDmass(i) = std(temp); meanM(i) = mean(temp);
        minM(i) = min(temp);maxM(i) = max(temp);
    else 
        SDmass = zeros(4,1);meanM = zeros(4,1);
        minM = zeros(4,1);maxM = zeros(4,1);
    end
end
end
