# Supplementary material for: Sizing up spotted lanternfly nymphs for instar determination and growth allometry
Source: PLoS One. 2023 Feb 2;18(2):e0265707. doi: 10.1371/journal.pone.0265707 (PMC9894384; doi:10.1371/journal.pone.0265707)
Supplement: S1 Dataset — (ZIP) [file pone.0265707.s001.zip › SLFFootMouthPartData.xlsx]

## Sheet: All data
Stage	body length (mm)	Labium length (micron)	Stylet length (micron)	Stage	body length (mm)	TCT = DistClawTips (micron)	body mass (mg) 2022	AroliaW (micron)	AroliaDistCenterTip (micron)	Angle (deg)	Arolium area (micron^2)	body mass (mg) 2021
1	4.3	NaN	2121.1	1	4.3	177.781	2.24	NaN	NaN	NaN	NaN	3
1	4.3	3733.29	NaN	1	4.3	111.978	2.24	NaN	NaN	NaN	NaN	3
1	4.3	NaN	1728.93	1	4.3	277.666	2.24	230.568	166.917	43.6828	17861.6	3
1	4.3	NaN	2214.65	1	4.3	181.594	2.24	147.218	112.936	40.6754	7794.88	3
1	4.3	2593.5	2278.09	2	6.73	426.298	8.3625	343.778	264.635	40.5064	42675.4	12
1	4.3	1346.29	NaN	2	6.73	319.587	8.3625	257.95	184.19	44.4453	21991.3	12
1	4.3	NaN	994.117	2	6.73	427.181	8.3625	344.5	269.648	39.7022	43686.9	12
2	6.73	2469.58	2217.71	2	6.73	461.197	8.3625	388.465	287.68	42.4672	52083.3	12
2	6.73	3544.42	3282.13	2	6.73	457.337	8.3625	390.156	289.89	42.2942	52742.8	12
2	6.73	4212.66	3236.86	2	6.73	449.667	8.3625	343.489	274.496	38.7316	44475.9	12
2	6.73	3863.27	3076.82	2	6.73	233.091	8.3625	212.552	145.525	46.911	14187.9	12
2	6.73	3579.29	3133.25	3	9.5	621.666	27.4245	482.06	350.618	43.4281	78512.7	33.4
2	6.73	2081.3	1835.58	3	9.5	976.685	27.4245	749.497	614.438	37.5826	217987	33.4
2	6.73	712.245	1562.71	3	9.5	976.685	27.4245	749.497	614.438	37.5826	217987	33.4
3	9.5	3581.28	2587.74	3	9.5	661.226	27.4245	477.324	353.363	42.4855	78604.1	33.4
3	9.5	3717.66	1881.06	3	9.5	611.247	27.4245	465.502	383.583	37.3572	84577	33.4
3	9.5	3105.84	2229.1	3	9.5	716.548	27.4245	548.026	426.659	39.9583	109874	33.4
3	9.5	2879.18	2238.94	3	9.5	680.853	27.4245	474.715	343.809	43.6599	75753.8	33.4
3	9.5	2133.66	1488.6	3	9.5	539.972	27.4245	462.283	396.138	35.6962	87157	33.4
3	9.5	2894.23	2021.06	3	9.5	393.952	27.4245	274.896	237.691	35.3284	31129.8	33.4
3	9.5	3058.47	2258.56	3	9.5	423.448	27.4245	319.073	211.838	48.8602	30769.9	33.4
3	9.5	2678.87	2032.56	4	12.28	984.882	71.2083	686.837	620.627	33.5965	204040	59.2
3	9.5	3167.85	2202.76	4	12.28	1001.33	71.2083	654.5	541.389	37.1902	167921	59.2
3	9.5	3307.56	2067.33	4	12.28	732.09	71.2083	592.252	548.839	32.653	155972	59.2
3	9.5	2781.09	2006.98	4	12.28	890.161	71.2083	615.749	545.866	34.3336	160571	59.2
3	9.5	2201	1480.45	4	12.28	943.908	71.2083	656.257	562.724	35.6694	175772	59.2
3	9.5	2987.01	2159.55	4	12.28	996.185	71.2083	700.445	566.295	38.2027	187409	59.2
3	9.5	3195.85	2297.45	4	12.28	1006.32	71.2083	694.332	581.265	36.6739	191549	59.2
3	9.5	2789.56	1916	4	12.28	874.999	71.2083	658.276	565.586	35.5872	177251	59.2
3	9.5	3259.05	2306.77	4	12.28	976.685	71.2083	749.497	614.438	37.5826	217987	59.2
3	9.5	3171.59	2306.46	4	12.28	567.651	71.2083	1046.71	1112.8	28.054	565027	59.2
3	9.5	4715.66	2129.71	4	12.28	547.376	71.2083	378.436	376.689	30.1536	68822.9	59.2
4	12.28	5320.9	3639.06	4	12.28	541.009	71.2083	361.266	209.563	59.5363	32858.8	59.2
4	12.28	4640.46	3126.38	5	14.7	680.853	250	474.715	343.809	43.6599	75753.8	250
4	12.28	4023.68	2762.62	5	14.7	1506.76	250	848.796	588.435	46.1562	229745	250
4	12.28	4435.57	3483.58	5	14.7	1035.47	250	744.472	582.903	39.6868	204094	250
4	12.28	4671.28	3204.68	5	14.7	1260.46	250	725.187	488.181	47.9657	161729	250
4	12.28	3926.3	2723.93	5	14.7	1173.42	250	677.332	376.024	64.2438	107852	250
4	12.28	4578.92	3229.85	5	14.7	902.376	250	453.755	267.16	58.1269	52980.4	250
4	12.28	4228.54	3392.06	5	14.7	932.663	250	470.934	270.69	60.4442	55075.4	250
4	12.28	4286.56	3342.32	5	14.7	710.297	250	456.092	319.464	45.5482	67172.7	250
4	12.28	3938.3	2868.31	5	14.7	753.148	250	487.264	385.791	39.1619	88555.4	250
4	12.28	3991.62	3163.69
4	12.28	4377.93	2943.97
4	12.28	3806.41	2849.57
4	12.28	4361.67	2806.04
4	12.28	4834.42	3133.8
4	12.28	4550.49	3284.31
4	12.28	4576.22	3414.03
4	12.28	4730.57	3242.95
4	12.28	5028.28	3979.47
4	12.28	4018.78	3046.2
4	12.28	4438.36	3340.23
4	12.28	3702.22	3098.04
4	12.28	4288.1	3561.88
4	12.28	3932.95	3079.53
4	12.28	4001.58	3330.53
4	12.28	4364.79	3127.29
4	12.28	4565.09	3238.51
4	12.28	3996.08	3031.42
5	14.7	13299.5	12046
5	14.7	13609.1	11697.9
5	14.7	14871.1	10939
5	14.7	12143.9	10075.9
5	14.7	11202	7949.33
