# Supplementary material for: Sizing up spotted lanternfly nymphs for instar determination and growth allometry
Source: PLoS One. 2023 Feb 2;18(2):e0265707. doi: 10.1371/journal.pone.0265707 (PMC9894384; doi:10.1371/journal.pone.0265707)
Supplement: S1 Dataset — (ZIP) [file pone.0265707.s001.zip › SLFMorphometricAllometricFits.xlsx]

## Sheet: Sheet1
data	a	SE	CI	CI	t	p	c	SE	CI	CI	t	p	Rsquared	F	P	dof
TCT vs L	3.378	0.268717	2.8349	3.9211	12.5709	1.78384e-15	1.32687	0.116063	1.0923	1.56145	11.4323	3.54554e-14	0.765668	130.698	3.54554e-14	40
Aadh vs L	5.73875	0.81011	4.08188	7.39561	7.08391	8.56981e-08	2.48732	0.361288	1.7484	3.22624	6.88458	1.45404e-07	0.620406	47.3975	1.45404e-07	29
L_L vs L	-0.393386	0.299499	-0.993845	0.207072	-1.31348	0.194574	0.718278	0.129576	0.458493	0.978063	5.54328	9.1026e-07	0.362666	30.7279	9.1026e-07	54
L_S vs L	-0.228143	0.212598	-0.654028	0.197741	-1.07312	0.287819	0.518635	0.0929486	0.332436	0.704833	5.5798	7.25745e-07	0.357313	31.1342	7.25745e-07	56
Aadh vs M	8.89918	0.36187	8.15907	9.63929	24.5922	5.66479e-21	0.727645	0.106061	0.510727	0.944564	6.86064	1.5498e-07	0.618764	47.0684	1.5498e-07	29
