# Supplementary material for: Sizing up spotted lanternfly nymphs for instar determination and growth allometry
Source: PLoS One. 2023 Feb 2;18(2):e0265707. doi: 10.1371/journal.pone.0265707 (PMC9894384; doi:10.1371/journal.pone.0265707)
Supplement: S1 Dataset — (ZIP) [file pone.0265707.s001.zip › SLFNymphDyarsRuleFit.xlsx]

## Sheet: Sheet1
source	logL	SE	CI	CI	tstat	p	G	SE	CI	CI	tstat	p	R2	Fstat	Pval	dof	G mean sig diff
2022 data	1.16134	0.0811784	0.812062	1.51063	14.3061	0.00485054	1.41652	0.0419949	1.2469	1.60921	11.7469	0.00716906	0.985713	137.99	0.00716906	2	1
2021 data	1.16187	0.0953816	0.751478	1.57227	12.1813	0.00667189	1.40322	0.0488819	1.20794	1.63007	9.72685	0.0104049	0.979299	94.6116	0.0104049	2	0.991215
Dara et al.	0.984222	0.0463347	0.78486	1.18358	21.2416	0.00220895	1.46961	0.0248656	1.36643	1.58058	22.7552	0.00192567	0.996152	517.8	0.00192567	2	0.96604
Jang et al.	1.19182	0.0957203	-0.0244249	2.40806	12.451	0.0510204	1.36651	0.040292	0.939573	1.98745	10.592	0.0599264	0.991165	112.19	0.0599264	1	0.957552
Park et al.	0.95691	0.0400867	0.78443	1.12939	23.871	0.00175032	1.50058	0.0252173	1.39591	1.6131	24.1517	0.00170997	0.996583	583.306	0.00170997	2	0.946252
Zhou et al.	1.07677	0.130421	0.515617	1.63793	8.25612	0.0143555	1.47589	0.0703133	1.20245	1.81153	8.17384	0.0146396	0.970935	66.8117	0.0146396	2	0.960619
