# Supplementary material for: Sizing up spotted lanternfly nymphs for instar determination and growth allometry
Source: PLoS One. 2023 Feb 2;18(2):e0265707. doi: 10.1371/journal.pone.0265707 (PMC9894384; doi:10.1371/journal.pone.0265707)
Supplement: S1 Dataset — (ZIP) [file pone.0265707.s001.zip › SLFNymphMassLengthClusters.xlsx]

## Sheet: 2022 data
kmeansL: instar	mean L	L SD	min L	max L	mean M	M SD	min M	max M	N
1	4.3151	0.351545	3.7	5.03	0	0	0	0	49
2	6.72837	0.383526	6.06	7.74	0	0	0	0	80
3	9.49796	0.542337	8.35	10.99	0	0	0	0	49
4	12.279	0.596722	10.78	13.65	0	0	0	0	48
kmeansLM: instar	mean L	L SD	min L	max L	mean M	M SD	min M	max M	N
1	4.3151	0.351545	3.7	5.03	2.2449	1.37509	0.6	5.8	49
2	6.81298	0.534158	6.06	8.6	8.56548	4.20936	1.3	18.8	84
3	9.58622	0.471614	8.82	10.99	28.74	9.54752	8.2	51.4	45
4	12.279	0.596722	10.78	13.65	71.2083	15.4231	34.6	99.6	48
GMM: instar	mean L	L SD	min L	max L	mean M	M SD	min M	max M	N
1	4.3151	0.351545	3.7	5.03	2.2449	1.37509	0.6	5.8	49
2	6.72837	0.383526	6.06	7.74	8.3625	4.19178	1.3	18.8	80
3	9.49796	0.542337	8.35	10.99	27.4245	10.1839	8.2	51.4	49
4	12.279	0.596722	10.78	13.65	71.2083	15.4231	34.6	99.6	48

## Sheet: 2021 data
kmeansL: instar	mean L	L SD	min L	max L	mean M	M SD	min M	max M	N
1	4.24167	0.244183	3.71	4.75	0	0	0	0	54
2	6.66733	0.484803	5.84	7.5	0	0	0	0	30
3	9.29918	0.72287	8.25	11.5	0	0	0	0	61
4	11.7449	0.747374	10.5	13	0	0	0	0	49
kmeansLM: instar	mean L	L SD	min L	max L	mean M	M SD	min M	max M	N
1	4.80233	0.989195	3.71	7	4.54247	3.5281	1.2	14.4	73
2	8.65086	0.842849	6.75	9.75	25.7621	6.60834	13.5	38.4	58
3	10.2857	0.634407	9.25	11.5	52.4	7.63937	42	67.6	14
4	11.7449	0.747374	10.5	13	59.1959	12.9982	37.4	102.3	49
GMM: instar	mean L	L SD	min L	max L	mean M	M SD	min M	max M	N
1	4.24167	0.244183	3.71	4.75	3.00741	1.16698	1.2	6.3	54
2	6.66733	0.484803	5.84	7.5	11.9067	5.46045	1.8	21.4	30
3	9.29918	0.72287	8.25	11.5	33.4393	12.0394	19.4	67.6	61
4	11.7449	0.747374	10.5	13	59.1959	12.9982	37.4	102.3	49
