# Supplementary material for: Sizing up spotted lanternfly nymphs for instar determination and growth allometry
Source: PLoS One. 2023 Feb 2;18(2):e0265707. doi: 10.1371/journal.pone.0265707 (PMC9894384; doi:10.1371/journal.pone.0265707)
Supplement: S1 Dataset — (ZIP) [file pone.0265707.s001.zip › SLFNymphMassLengthData.xlsx]

## Sheet: Summer 2022 Data
Length (mm)	Mass (mg)	Fourth Instar	Date collected
4.35	1.8	FALSE	2022-05-11
3.7	0.6	FALSE	2022-05-11
4.1	0.9	FALSE	2022-05-11
4.3	1.3	FALSE	2022-05-11
4.1	0.9	FALSE	2022-05-11
4.2	0.8	FALSE	2022-05-11
4.2	1.6	FALSE	2022-05-11
4.08	0.7	FALSE	2022-05-11
4.24	1.4	FALSE	2022-05-11
3.93	1.2	FALSE	2022-05-11
4.07	1.4	FALSE	2022-05-11
3.8	1.3	FALSE	2022-05-11
4.4	2.3	FALSE	2022-05-11
4.45	1.1	FALSE	2022-05-18
3.9	2.9	FALSE	2022-05-18
3.9	1.9	FALSE	2022-05-18
4	2.7	FALSE	2022-05-18
4	1.9	FALSE	2022-05-18
4.47	2.9	FALSE	2022-05-18
4.04	2	FALSE	2022-05-18
4.4	1.2	FALSE	2022-05-18
4.07	2.3	FALSE	2022-05-18
4.16	1.3	FALSE	2022-05-18
4.06	1.3	FALSE	2022-05-18
3.99	2.4	FALSE	2022-05-18
4.14	2	FALSE	2022-05-18
4.32	2.3	FALSE	2022-05-18
4.09	1	FALSE	2022-05-18
4.12	2.1	FALSE	2022-05-18
4.11	1.9	FALSE	2022-05-18
4.05	1.1	FALSE	2022-05-18
4.49	1.3	FALSE	2022-05-18
4.17	2	FALSE	2022-05-18
4.13	1.1	FALSE	2022-05-18
3.97	2.2	FALSE	2022-05-18
6.57	10.6	FALSE	2022-05-25
4.99	3.3	FALSE	2022-05-25
5.02	5.7	FALSE	2022-05-25
4.35	1.1	FALSE	2022-05-25
4.95	3.1	FALSE	2022-05-25
4.7	3.7	FALSE	2022-05-25
4.57	2.8	FALSE	2022-05-25
4.61	1.4	FALSE	2022-05-25
4.76	2.9	FALSE	2022-05-25
4.77	3.2	FALSE	2022-05-25
4.67	4.2	FALSE	2022-05-25
4.83	5.7	FALSE	2022-05-25
5.03	5.7	FALSE	2022-05-25
6.63	2.5	FALSE	2022-05-25
6.79	9.8	FALSE	2022-05-25
6.8	5.7	FALSE	2022-05-25
6.27	2.2	FALSE	2022-05-25
6.51	2.1	FALSE	2022-05-25
7.16	9.7	FALSE	2022-05-25
7	6.2	FALSE	2022-05-25
6.95	5.1	FALSE	2022-05-25
6.68	2	FALSE	2022-05-25
6.32	3.7	FALSE	2022-05-25
6.23	2.3	FALSE	2022-05-25
4.9	5.8	FALSE	2022-06-02
6.23	7.3	FALSE	2022-06-02
6.47	6.6	FALSE	2022-06-02
6.1	2.3	FALSE	2022-06-02
6.27	4	FALSE	2022-06-02
7	13.4	FALSE	2022-06-02
6.47	6.5	FALSE	2022-06-02
6.58	8	FALSE	2022-06-02
6.21	6.1	FALSE	2022-06-02
6.57	8.2	FALSE	2022-06-02
6.52	5.6	FALSE	2022-06-02
7.24	13.3	FALSE	2022-06-02
6.83	12.4	FALSE	2022-06-02
6.9	10	FALSE	2022-06-02
6.78	7.5	FALSE	2022-06-02
6.8	3.2	FALSE	2022-06-01
6.1	5.1	FALSE	2022-06-01
7.01	5.2	FALSE	2022-06-01
6.78	3.7	FALSE	2022-06-01
6.23	2.7	FALSE	2022-06-01
4.79	4.3	FALSE	2022-06-08
6.1	1.3	FALSE	2022-06-08
6.24	3.4	FALSE	2022-06-08
6.14	5	FALSE	2022-06-08
6.46	7.7	FALSE	2022-06-08
6.76	9.6	FALSE	2022-06-08
6.6	4.6	FALSE	2022-06-08
6.69	9.2	FALSE	2022-06-08
7.04	11.1	FALSE	2022-06-08
6.94	9.9	FALSE	2022-06-08
6.75	6.1	FALSE	2022-06-08
6.82	2.3	FALSE	2022-06-08
6.51	4.9	FALSE	2022-06-08
6.99	7.7	FALSE	2022-06-08
9.39	8.2	FALSE	2022-06-08
7.22	14.8	FALSE	2022-06-13
7.59	16.4	FALSE	2022-06-13
7.09	16.4	FALSE	2022-06-13
6.45	5.8	FALSE	2022-06-13
7.67	18.1	FALSE	2022-06-13
7.1	8.1	FALSE	2022-06-13
7.08	13.6	FALSE	2022-06-13
7.34	13.4	FALSE	2022-06-13
7.28	16.3	FALSE	2022-06-13
7.05	13.3	FALSE	2022-06-13
6.33	9	FALSE	2022-06-13
7	5	FALSE	2022-06-13
6.64	8	FALSE	2022-06-13
7.53	15.3	FALSE	2022-06-13
6.8	12	FALSE	2022-06-13
6.7	12.4	FALSE	2022-06-13
6.85	10	FALSE	2022-06-13
6.86	11.7	FALSE	2022-06-13
6.28	7	FALSE	2022-06-13
6.79	9.4	FALSE	2022-06-13
6.4	8.9	FALSE	2022-06-13
6.47	7.3	FALSE	2022-06-13
6.58	9.3	FALSE	2022-06-22
6.06	7.2	FALSE	2022-06-22
6.06	3.5	FALSE	2022-06-22
6.81	9.9	FALSE	2022-06-22
6.53	8.2	FALSE	2022-06-22
6.91	12.1	FALSE	2022-06-22
7.13	11	FALSE	2022-06-22
6.6	9.2	FALSE	2022-06-22
6.74	6.9	FALSE	2022-06-22
6.93	12.5	FALSE	2022-06-22
6.74	8.4	FALSE	2022-06-22
6.78	10	FALSE	2022-06-22
7.1	14	FALSE	2022-06-22
7.74	18.8	FALSE	2022-06-22
8.57	13.6	FALSE	2022-06-22
8.35	15	FALSE	2022-06-22
9.45	20.7	FALSE	2022-06-22
9.1	29	FALSE	2022-06-30
9.16	21.7	FALSE	2022-06-30
9.21	13.7	FALSE	2022-06-30
8.6	11.7	FALSE	2022-06-30
8.5	10.2	FALSE	2022-06-30
8.86	14.6	FALSE	2022-06-30
9.5	10.7	FALSE	2022-06-30
10	24	FALSE	2022-06-30
9.14	26.6	FALSE	2022-06-30
9.6	19.2	FALSE	2022-06-30
9.72	25.1	FALSE	2022-06-30
10.3	41.5	FALSE	2022-06-30
9.86	28.4	FALSE	2022-06-30
9.85	36	FALSE	2022-06-30
10.1	26.3	FALSE	2022-06-30
9.75	34.5	FALSE	2022-06-30
9.43	16.6	FALSE	2022-06-30
8.97	16.2	FALSE	2022-07-07
9.11	25.9	FALSE	2022-07-07
9.12	30.9	FALSE	2022-07-07
9.03	27.2	FALSE	2022-07-07
9.17	19.1	FALSE	2022-07-07
9.34	29.5	FALSE	2022-07-07
9.77	28.9	FALSE	2022-07-07
9.7	26.7	FALSE	2022-07-07
9.88	40.9	FALSE	2022-07-07
9.38	34.7	FALSE	2022-07-07
9.66	23.2	FALSE	2022-07-07
10.02	35.4	FALSE	2022-07-07
10.62	45.6	FALSE	2022-07-07
10.4	44.4	FALSE	2022-07-07
9.27	26	FALSE	2022-07-07
9.54	28.7	FALSE	2022-07-07
9.27	23.1	FALSE	2022-07-07
9.8	29.7	FALSE	2022-07-07
10.99	51.4	FALSE	2022-07-07
12.74	41.3	TRUE	2022-07-07
9.71	36	FALSE	2022-07-13
8.82	23	FALSE	2022-07-13
9.18	32.1	FALSE	2022-07-13
9.8	35.1	FALSE	2022-07-13
9.68	36	FALSE	2022-07-13
9.17	28.7	FALSE	2022-07-13
10.14	44.4	FALSE	2022-07-13
9.35	34.5	FALSE	2022-07-13
10.07	39.2	FALSE	2022-07-13
11.4	51.6	TRUE	2022-07-13
12.07	55.3	TRUE	2022-07-13
12.17	66.9	TRUE	2022-07-13
11	34.6	TRUE	2022-07-13
12.7	75.7	TRUE	2022-07-13
11.44	48.8	TRUE	2022-07-13
12.62	68	TRUE	2022-07-13
13.65	99.6	TRUE	2022-07-13
13.36	87.8	TRUE	2022-07-13
12.2	76	TRUE	2022-07-20
10.78	39.9	TRUE	2022-07-20
11.62	66.9	TRUE	2022-07-20
11.9	74.5	TRUE	2022-07-20
12.49	87.7	TRUE	2022-07-20
12.3	66.3	TRUE	2022-07-20
12.22	64.9	TRUE	2022-07-20
12.27	68.3	TRUE	2022-07-20
13.11	96.6	TRUE	2022-07-20
12.32	77	TRUE	2022-07-20
12.63	96.7	TRUE	2022-07-20
12.93	86.4	TRUE	2022-07-20
12.5	71.6	TRUE	2022-07-20
11.64	65.2	TRUE	2022-07-20
12.74	51.7	TRUE	2022-07-20
13.15	89.8	TRUE	2022-07-20
12.55	90.9	TRUE	2022-07-20
11.43	57.7	TRUE	2022-07-20
12.71	79.4	TRUE	2022-07-20
12.32	80.8	TRUE	2022-07-20
11.91	62.6	TRUE	2022-07-20
12.65	83.8	TRUE	2022-07-20
12.25	78	TRUE	2022-07-20
12.07	75.9	TRUE	2022-07-28
12.01	55	TRUE	2022-07-28
11.75	81.9	TRUE	2022-07-28
12.63	69.6	TRUE	2022-07-28
12.55	96	TRUE	2022-07-28
12.72	74.9	TRUE	2022-07-28
11.7	88.3	TRUE	2022-07-28
11.87	70.6	TRUE	2022-07-28
12.04	66.8	TRUE	2022-07-28
12.22	73.1	TRUE	2022-07-28
11.95	67.8	TRUE	2022-07-28
11.95	58.4	TRUE	2022-07-28
12.15	50.6	TRUE	2022-07-28
13.54	70.8	TRUE	2022-07-28
12.47	76	TRUE	2022-07-28

## Sheet: Summer 2021 Data
Length (mm)	Mass (mg)	Fourth Instar
6.75	14.4	FALSE
8.75	23.8	FALSE
6.5	6.5	FALSE
6.75	15.1	FALSE
9.25	25.2	FALSE
6.5	13.3	FALSE
6.75	12.5	FALSE
7	13.5	FALSE
7	16.3	FALSE
7	8.7	FALSE
6	10.4	FALSE
9.5	29.7	FALSE
6.25	7.4	FALSE
6	10	FALSE
7	15.3	FALSE
7	16.8	FALSE
9.75	30	FALSE
7.5	20.9	FALSE
7.5	21.4	FALSE
6.75	10.4	FALSE
6.25	12.7	FALSE
7.5	17.8	FALSE
9.25	30	FALSE
9.25	35.2	FALSE
6.75	12.3	FALSE
7	16.5	FALSE
9	30	FALSE
8.5	32	FALSE
9.5	23.7	FALSE
6.75	15.2	FALSE
8.5	19.5	FALSE
6.5	13.6	FALSE
9	29.2	FALSE
8.25	30.7	FALSE
8.5	24.2	FALSE
6.25	9.7	FALSE
8.5	24.8	FALSE
6.5	13.2	FALSE
10.5	56.2	FALSE
9.5	46.1	FALSE
7.5	19.2	FALSE
12.25	60	TRUE
10	46.1	FALSE
10.25	58.8	FALSE
10.5	46.3	FALSE
9	24.1	FALSE
11	61.7	FALSE
9.5	34.4	FALSE
9	36.4	FALSE
9.5	38.4	FALSE
10.25	50.5	FALSE
9.75	51.8	FALSE
8.5	24.5	FALSE
8.5	31.3	FALSE
9.25	21.8	FALSE
9	22.8	FALSE
9.5	36.9	FALSE
8.5	20.3	FALSE
8.5	19.8	FALSE
9.5	33.6	FALSE
10.75	57.1	FALSE
8.75	31.9	FALSE
8.75	28.3	FALSE
9.5	30.4	FALSE
12	67	TRUE
11	58.2	FALSE
9.25	27.4	FALSE
9.5	37.1	FALSE
10	43.5	FALSE
11.5	67.6	FALSE
9	23.6	FALSE
9	24.9	FALSE
9.25	32	FALSE
11.25	53	TRUE
8.25	19.4	FALSE
9.5	32.7	FALSE
9.5	37.4	FALSE
9.75	47.7	FALSE
9.25	23.1	FALSE
9.25	42	FALSE
8.75	23.9	FALSE
9	21.6	FALSE
9.5	30.2	FALSE
9	27.6	FALSE
9.5	33.3	FALSE
8.5	19.5	FALSE
9	27	FALSE
8.5	20	FALSE
8.25	22.6	FALSE
10.5	48.6	TRUE
11	43.1	TRUE
11.5	58	TRUE
11	53	TRUE
13	102.3	TRUE
12.5	83.9	TRUE
12.25	68.4	TRUE
11	46.2	TRUE
12.25	62.6	TRUE
11	44.9	TRUE
11.25	69.8	TRUE
11.75	64.4	TRUE
12	58.9	TRUE
12	59.3	TRUE
12.25	66.3	TRUE
12.5	60.5	TRUE
12.75	76	TRUE
11.75	48.6	TRUE
11.25	72	TRUE
13	64	TRUE
12.75	81.9	TRUE
11.25	48.1	TRUE
11	44.8	TRUE
12.75	79	TRUE
12.5	64.8	TRUE
12.5	58.4	TRUE
12	66.1	TRUE
12.5	72.6	TRUE
11	37.4	TRUE
12.75	66.7	TRUE
11.25	51.4	TRUE
12.25	60.1	TRUE
12.25	65.5	TRUE
11	49.5	TRUE
11	57	TRUE
12	48.5	TRUE
10.5	39.9	TRUE
10.5	46.5	TRUE
11.5	50.4	TRUE
10.75	45.9	TRUE
10.75	44.7	TRUE
12.25	71.7	TRUE
11.5	55.6	TRUE
12	50.3	TRUE
10.5	44.6	TRUE
12.5	68.4	TRUE
4.5	5.6	FALSE
4.5	5	FALSE
4.75	6.3	FALSE
4	3	FALSE
4.5	4.1	FALSE
4.5	4.5	FALSE
4.75	4.6	FALSE
4.5	5.3	FALSE
4.5	5.1	FALSE
4.75	4	FALSE
4.5	3.9	FALSE
4.5	4.2	FALSE
6.75	5	FALSE
4.5	5.1	FALSE
4.5	4.2	FALSE
4.24	2.7	FALSE
4.4	1.7	FALSE
4.1	2.9	FALSE
3.99	1.5	FALSE
5.98	3	FALSE
4.22	2.3	FALSE
4.49	2.3	FALSE
4.35	3.1	FALSE
4.33	2.7	FALSE
4.26	2.2	FALSE
4.41	2.5	FALSE
6.05	2.3	FALSE
3.83	2.1	FALSE
4.05	1.9	FALSE
4.38	2.6	FALSE
4.1	2.9	FALSE
4.41	2.9	FALSE
4.15	2.2	FALSE
4.21	2.2	FALSE
3.98	1.9	FALSE
4.12	4	FALSE
6.15	2	FALSE
3.85	2	FALSE
4.1	2.5	FALSE
4.39	4	FALSE
4.07	1.8	FALSE
4.28	3.3	FALSE
4.09	2.8	FALSE
5.84	1.8	FALSE
4.23	2.6	FALSE
3.98	2	FALSE
4.07	2.2	FALSE
4.08	2.2	FALSE
3.71	1.2	FALSE
4.17	2.3	FALSE
4.1	2.7	FALSE
4.13	2.2	FALSE
4.15	1.9	FALSE
4.32	2.6	FALSE
4.13	2.4	FALSE
3.97	2.7	FALSE
3.78	2.5	FALSE
4.19	3.1	FALSE
3.99	1.9	FALSE

## Sheet: Body length summary stats
Reference	2022			2021			Dara et al., 2015		Jang et al., 2013		Park et al., 2009		Zhou, 1992
Instar	L (mm)	SD L (mm)	SE L (mm)	L (mm)	SD L (mm)	SE L (mm)	L (mm)	Delta L (mm)	L (mm)	SD L (mm)	L (mm)	SE L (mm)	L (mm)	Delta L (mm)
1	4.3151	0.351545	0.0502207	4.24	0.24	0.0272166	4	0.4	NaN	NaN	3.9	0.2	4	0
2	6.72837	0.383526	0.040884	6.67	0.48	0.0912871	5.75	0.65	6	0.5	5.7	0.7	7	0
3	9.49796	0.542337	0.0774767	9.3	0.72	0.0896258	8.15	1.25	8.63	0.53	8.9	0.4	10	0
4	12.279	0.596722	0.0943501	11.74	0.75	0.0970143	12.85	1.95	11.32	0.72	11.6	2.3	13	0

## Sheet: Body mass summary stats
	2022			2021
Instar	M (mg)	SD M (mg)	SE M (mg)	M (mg)	SD M (mg)	SE M (mg)
1	2.2449	1.37509	0.196441	3.00741	1.16698	0.158805
2	8.3625	4.19178	0.468655	11.9067	5.46045	0.996937
3	27.4245	10.1839	1.45484	33.4393	12.0394	1.54149
4	71.2083	15.4231	2.22614	59.1959	12.9982	1.85688
